# Supplementary material for: A CRISPR-Cas12a-derived biosensing platform for the highly sensitive detection of diverse small molecules
Source: Nat Commun. 2019 Aug 14;10:3672. doi: 10.1038/s41467-019-11648-1 (PMC6694116; doi:10.1038/s41467-019-11648-1)
Supplement: Supplementary file 4 — Source Data [file 41467_2019_11648_MOESM4_ESM.xls]

## Sheet: Figure 2
B												C
1,1 kb marker (0.1kb, 0.25kb, 0.5kb, 0.75kb, 1kb, 1.5kb, 2kb, 3kb, 4kb, 5kb, 6kb, 8kb, 10kb )												1, 1 kb marker (0.1kb, 0.25kb, 0.5kb, 0.75kb, 1kb, 1.5kb, 2kb, 3kb, 4kb, 5kb, 6kb, 8kb, 10kb )
2, 40 nM dsDNA(HucR)												2, 40 nM dsDNA(HucR)
3, 40 nM dsDNA(HucR) + 25 nM CBD-HucR												3, 40 nM dsDNA(HucR) + 200 nM CBD-HucR
4, 40 nM dsDNA(HucR) + 50 nM CBD-HucR												4, 40 nM dsDNA(HucR) + 200 nM CBD-HucR + 0.05 μM Uric acid
5, 40 nM dsDNA(HucR) + 100 nM CBD-HucR												5, 40 nM dsDNA(HucR) + 200 nM CBD-HucR + 0.5 μM Uric acid
6, 40 nM dsDNA(HucR) + 200 nM CBD-HucR												6, 40 nM dsDNA(HucR) + 200 nM CBD-HucR + 5 μM Uric acid
												7, 40 nM dsDNA(HucR) + 200 nM CBD-HucR + 50 μM Uric acid
												8, 40 nM dsDNA(HucR) + 200 nM CBD-HucR + 500 μM Uric acid
D												E
1,1 kb marker (0.1kb, 0.25kb, 0.5kb, 0.75kb, 1kb, 1.5kb, 2kb, 3kb, 4kb, 5kb, 6kb, 8kb, 10kb )												1, 1 kb marker (0.1kb, 0.25kb, 0.5kb, 0.75kb, 1kb, 1.5kb, 2kb, 3kb, 4kb, 5kb, 6kb, 8kb, 10kb )
2, 40 nM dsDNA(HosA)												2, 40 nM dsDNA(HosA)
3, 40 nM dsDNA(HosA) + 25 nM CBD-HosA												3, 40 nM dsDNA(HosA) + 200 nM CBD-HosA
4, 40 nM dsDNA(HosA) + 50 nM CBD-HosA												4, 40 nM dsDNA(HosA) + 200 nM CBD-HosA + 0.18 μM p-HBA
5, 40 nM dsDNA(HosA) + 100 nM CBD-HosA												5, 40 nM dsDNA(HosA) + 200 nM CBD-HosA + 1.8 μM p-HBA
6, 40 nM dsDNA(HosA) + 200 nM CBD-HosA												6, 40 nM dsDNA(HosA) + 200 nM CBD-HosA + 18 μM p-HBA
												7, 40 nM dsDNA(HosA) + 200 nM CBD-HosA + 180 μM p-HBA
												8, 40 nM dsDNA(HosA) + 200 nM CBD-HosA + 1800 μM p-HBA
F												G
1,1 kb marker (0.1kb, 0.25kb, 0.5kb, 0.75kb, 1kb, 1.5kb, 2kb, 3kb, 4kb, 5kb, 6kb, 8kb, 10kb )												1,1kb marker (0.1kb, 0.25kb, 0.5kb, 0.75kb, 1kb, 1.5kb, 2kb, 3kb, 4kb, 5kb, 6kb, 8kb, 10kb )
2, 40 nM dsDNA(TetR)												2, 40 nM dsDNA(TetR)
3, 40 nM dsDNA(TetR) + 25 nM CBD-TetR												3, 40 nM dsDNA(TetR) + 200 nM CBD-TetR
4, 40 nM dsDNA(TetR) + 50 nM CBD-TetR												4, 40 nM dsDNA(TetR) + 200 nM CBD-TetR + 0.1 μM Tetracycline
5, 40 nM dsDNA(TetR) + 100 nM CBD-TetR												5, 40 nM dsDNA(TetR) + 200 nM CBD-TetR + 1 μM Tetracycline
6, 40 nM dsDNA(TetR) + 200 nM CBD-TetR												6, 40 nM dsDNA(TetR) + 200 nM CBD-TetR + 10 μM Tetracycline
												7, 40 nM dsDNA(TetR) + 200 nM CBD-TetR + 100 μM Tetracycline
												8, 40 nM dsDNA(TetR) + 200 nM CBD-TetR + 1000 μM Tetracycline

## Sheet: Figure 3
C		Fluorescence intensity									Normalized Fluorescence intensity (100%)
		Repeat 1	Repeat 2	Repeat 3	Mean	SD					Repeat 1	Repeat 2	Repeat 3	Mean	SD
	PC(dsDNA)	238492	237544	236649	237561	921.6					1.00392	0.999928	0.996161	1	0.00387942	PC(dsDNA)
	Blank	3259	3816	4298	3791	519.9					0.0137186	0.0160632	0.0180922	0.015958	0.00218849	Blank
	UA	226657	233375	234924	231652	4394.5					0.9541	0.982379	0.9889	0.975126	0.0184984	UA
	HX	842	2373	3983	2399	1570.6					0.00354435	0.00998901	0.0167662	0.0100985	0.00661135	HX
	G	1750	2795	4829	3124	1565.7					0.00736653	0.0117654	0.0203274	0.0131503	0.00659073	G
	A	11227	14597	18750	14858	3768.2					0.0472594	0.0614453	0.0789271	0.0625439	0.015862	A
E		Fluorescence intensity									Normalized Fluorescence intensity (100%)
		Repeat 1	Repeat 2	Repeat 3	Mean	SD					Repeat 1	Repeat 2	Repeat 3	Mean	SD
	PC(dsDNA)	226402	226456	226559	226472	79.7					0.999691	0.999929	1.00038	1	0.00035192	PC(dsDNA)
	Blank	4300	4433	4768	4500	241.1					0.0189869	0.0195742	0.0210534	0.01987	0.00106459	Blank
	p-HBA	226402	226456	226559	226472	79.7					0.999691	0.999929	1.00038	1	0.00035192	p-HBA
	p-HBzOH	2466	2776	2932	2724	237.2					0.0108888	0.0122576	0.0129464	0.012028	0.00104737	p-HBzOH
	p-MHB	2916	3198	3504	3206	294					0.0128758	0.014121	0.0154721	0.0141563	0.00129817	p-MHB
	p-ABA	2440	2272	2542	2418	136.3					0.010774	0.0100321	0.0112243	0.0106768	0.00060184	p-ABA
	Tyrosol	1789	2069	1966	1941	141.6					0.00789943	0.00913579	0.00868098	0.0085706	0.000625243	Tyrosol
B										D
1,1kb marker (0.1kb, 0.25kb, 0.5kb, 0.75kb, 1kb, 1.5kb, 2kb, 3kb, 4kb, 5kb, 6kb, 8kb, 10kb )										1,1kb marker (0.1kb, 0.25kb, 0.5kb, 0.75kb, 1kb, 1.5kb, 2kb, 3kb, 4kb, 5kb, 6kb, 8kb, 10kb )
2, 40 nM dsDNA(HucR)										2, 40 nM dsDNA(HosA)
3, 40 nM dsDNA(HucR) + 200 nM CBD-HucR										3, 40 nM dsDNA(HosA) + 200 nM CBD-HosA
4, 40 nM dsDNA(HucR) + 200 nM CBD-HucR + 500 μM Uric acid										4, 40 nM dsDNA(HosA) + 200 nM CBD-HosA + 1.8 mM p-HBA
5, 40 nM dsDNA(HucR) + 200 nM CBD-HucR + 500 μM Hypoxanth										5, 40 nM dsDNA(HosA) + 200 nM CBD-HosA + 1.8 mM p-HBnOH
6, 40 nM dsDNA(HucR) + 200 nM CBD-HucR + 500 μM Guanine										6, 40 nM dsDNA(HosA) + 200 nM CBD-HosA + 1.8 mM p-MHB
7, 40 nM dsDNA(HucR) + 200 nM CBD-HucR + 500 μM Adenine										7, 40 nM dsDNA(HosA) + 200 nM CBD-HosA + 1.8 mM p-ABA
										8, 40 nM dsDNA(HosA) + 200 nM CBD-HosA + 1.8 mM Tyrosol

## Sheet: Figure 4A
		Fluorescence intensity
Pane (Left)		Time (min)
	FI	0	1.5	3	4.5	6	7.5	9	10.5	12	13.5	15	16.5	18	19.5	21	22.5	24	25.5	27	28.5	30	31.5	33	34.5	36	37.5	39	40.5
dsDNA (pM)	1	3194	2999	3239	3051	3207	3321	3554	3360	3496	3588	3653	3909	3858	3899	3933	4076	3896	4316	4290	4379	4526	4701	4802	4954	4985	6098	5283	5286
	5	4523	4190	4910	5044	5548	6229	7191	7843	8709	9784	10709	11874	12689	13619	14512	15666	16228	17718	18551	19567	20314	21301	22301	23320	24847	26929	26341	27009
	10	7839	8671	9451	10724	12358	14233	16202	18333	20355	22743	25174	27412	29858	32144	34200	36707	38061	40969	43037	44966	46998	48919	50862	52612	54107	56387	58047	59075
	25	8700	10406	13252	16385	20142	24271	29375	34455	40093	45493	50730	56384	61548	66343	70650	74887	78047	82654	86301	89330	91950	94377	96691	98888	101305	103842	104327	105399
	50	8547	10494	14170	18058	23066	28479	35468	42166	49516	56907	63766	70455	76871	82638	87896	92881	96037	101343	104928	108608	111520	113915	115977	118243	119798	119462	122759	124027
	100	9771	13092	17843	22724	28608	34841	42812	50886	59291	67667	75351	82335	89062	95281	100249	105187	107814	113302	116861	119373	121873	123785	125831	127287	128752	129640	130473	131146
Pane (Right)		Slop(dFI/dt)
		Repeat 1	Repeat 2	Repeat 3	Mean	S.D.
dsDNA (pM)	1	45	30	52	42.3333	11.2398
	5	538	280	594	470.667	167.479
	10	1261	1350	1456	1355.67	97.6234
	25	3004	3200	3410	3204.67	203.04

## Sheet: Figure 4B
		Fluorescence intensity
Pane (Left)		Time (min)
	FI	0	1.5	3	4.5	6	7.5	9	10.5	12	13.5	15	16.5	18	19.5	21	22.5	24	25.5	27	28.5	30	31.5	33	34.5	36	37.5	39	40.5
Uric acid standard (nM)	10	259	583	1459	2220	3794	4654	6199	7792	7983	8079	8514	9190	9839	10501	11409	11806	12553	12952	13446	14146	14909	14890	15898	16145	16734	17099	17456	17623
	30	-1157	32	2007	4049	6793	8975	10844	14012	14844	16161	17470	18706	20094	21969	23410	24273	25665	26670	27487	28724	29522	30078	31222	31372	32353	32815	33548	33475
	50	-1206	1114	4332	7672	11443	14476	17147	19782	22835	24748	27003	29933	32337	34234	36193	37919	39324	40912	41950	43496	44708	45488	47072	47680	48581	49146	50158	50368
	10	-3289	760	5633	10502	14676	18912	21774	25866	29236	32039	35534	37365	42874	47018	52034	55649	58512	60590	62693	64064	65516	66330	67823	68093	68991	69608	70606	70358
	300	-4631	1950	9844	16605	23995	29362	33190	39155	44864	53048	59440	64897	70290	72389	74479	76508	78486	79365	80337	81499	82886	83061	83868	84162	84437	84418	84421	83955
	500	-1397	6198	15978	25246	36565	46622	54020	61619	69142	73963	78061	80898	84514	88477	91723	93823	96703	98655	100353	101949	104052	104154	105631	105871	106823	106929	106886	106536
	1000	-1373	7597	20376	33188	45288	57401	64449	72083	80224	86331	93135	98813	106346	111260	117800	122913	126540	129063	131025	133334	134881	135576	137184	136994	138154	138256	139348	138505
Pane (Right)		Slop(dFI/dt)
		Repeat 1	Repeat 2	Mean	S.D.
Uric acid standard (nM)	10	485	950	717.5	328.805
	30	1265	1480	1372.5	152.028
	50	1900	1931	1915.5	21.9203
	10	2437	2527	2482	63.6396
	300	4097	4231	4164	94.7523
	500	6104	6762	6433	465.276

## Sheet: Figure 4C
		Fluorescence intensity
Pane (Left)		Time (min)
	FI	0	1.5	3	4.5	6	7.5	9	10.5	12	13.5	15	16.5	18	19.5	21	22.5	24	25.5	27	28.5	30	31.5	33	34.5	36	37.5	39	40.5
p-HBA standard (nM)	1.8	4003	4559	5053	5149	5274	5471	5934	6679	6716	7298	7543	8205	8711	9312	9743	10154	10842	11187	11808	12226	12839	13472	14232	14656	15476	15881	16431	17192
	9	3557	3837	4274	4684	5373	5863	6007	6681	7122	7791	8475	9220	9964	10899	11566	12304	13016	14129	14987	15720	16668	17802	18825	19758	20883	21822	22890	23968
	18	3877	4393	4773	5501	5981	6725	7504	8728	9772	10884	11748	12988	14303	15563	16853	18199	19652	20973	22546	23834	25334	27108	28724	30161	32173	33236	34901	36503
	90	351	1205	2511	3855	4904	6269	7644	9375	10789	12778	14461	16073	17919	19896	21512	23363	25343	27274	29030	30914	32755	34907	37038	38497	41164	42498	44494	46253
	180	756	1724	3142	4495	5788	7442	8917	11325	12949	15243	16951	19586	21893	24365	26581	28936	31431	33842	36536	38492	41039	44217	46709	48656	51783	54128	56327	58471
	900	3230	4520	6342	8107	9624	11898	13781	16767	19190	22201	23844	27206	30198	32963	35956	38763	41984	45215	48597	51413	54496	57153	60827	63027	67510	70675	71721	74682
	1800	8752	10077	11528	13359	15214	17803	20503	23906	26599	30484	32891	36605	40045	43523	46344	49710	53600	57208	60950	63915	67202	69643	73616	75869	81109	83129	83790	87970
Pane (Right)		Slop(dFI/dt)
		Repeat 1	Repeat 2	Repeat 2	Mean	S.D.
p-HBA standard (nM)	9	N/A	743	660	701.5	58.6899
	12	730	749	N/A	739.5	13.435
	18	767	780	856	801	48.0729
	90	1038	1196	1437	1223.67	200.934
	180	1780	1732	1854	1788.67	61.46

## Sheet: Figure 5A
HPLC					CaT-Smelor										CaT-Smelor calibration curve
Serum	UA Concentration (μM)	SD		Serum	Repeat 1				Repeat 2			Mean	SD		UA standard (nM)	fluorescence intensity (FI)		Mean	SD
					Function, f(FI, t)	Slope, dFI/dt	UA Concentration (μM)		Function, f(FI, t)	Slope, dFI/dt	UA Concentration (μM)	UA Concentration (μM)				Repeat 1	Repeat 2
1	353.756	0.546915		1	y=3146x+3370.7; R^2=0.9991	3146	344.766		y=2997.4x+3947; R^2=0.9973	2997	330.841	337.804	9.84663		100	573.88	369.09	471.485	144.808
2	574.02	1.22509		2	y=5648.2x+4032; R^2=0.9978	5648	578.598		y=5492x+8010.7;R^2=0.9981	5492	564.019	571.308	10.3092		200	1569.6	1712.5	1641.05	101.046
3	297.201	0.0656298		3	y=2686.2x+612.57; R^2=0.9996	2686	301.776		y=2939.4x+672.3; R^2=0.9983	2939	325.421	313.598	16.7194		400	3359.3	3635.4	3497.35	195.232
4	327.103	0.700051		4	y=2997.4x+3947; R^2=0.9973	2997	330.841		y=2658.9x+4483; R^2=0.9976	2658	299.159	315	22.4027		600	6171	6635.6	6403.3	328.522
5	264.267	1.09383		5	y=2538.3x-6073.31; R^2=0.9921	2538	287.944		y=2086x+615.78; R^2=0.9989	2086	245.701	266.822	29.8703		800	7627.5	7829.2	7728.35	142.623
6	361.614	0.809434		6	y=3337x+6256.6; R^2=0.9944	3337	362.617		y=3295.5x+6446.9; R^2=0.9953	3295	358.692	360.654	2.77556		y=10.7x-543 (R^2=0.9889)
7	269.403	0.262519		7	y=2302.1x+3163.1; R^2=0.999	2302	265.888		y=2325.6x+1031.5; R^2=0.9988	2325	268.037	266.963	1.51995
8	274.338	0.240643		8	y=2518.6x-4691.4; R^2=0.9997	2518	286.075		y=2252.1x+53.713; R^2=0.9997	2325	268.037	277.056	12.7544
9	304.394	0.525039		9	y=2495.7x+553.8; R^2=0.9992	2495	283.925		y=2508.7x+2404.7; R^2=0.9991	2508	285.14	284.533	0.859102
10	278.158	0.743805		10	y=2361.2x+1016.1; R^2=0.9996	2361	271.402		y=2687.3x+421.59; R^2=0.9997	2687	301.869	286.636	21.5436
11	220.722	0.371902		11	y=1885.9x-1398.1; R^2=0.9989	1885	226.916		y=1797.4-452.75; R^2=0.9995	1797	218.692	222.804	5.81546
12	343.902	7.04427		12	y=2746.6x-1471.8; R^2=0.9986	2746	307.383		y=2789.6x-497.13; R^2=0.9989	2789	311.402	309.393	2.84164
13	373.479	0.218766		13	y=3135.6x+3433.1; R^2=0.9996	3135	343.738		y=3272.4x+5865.7; R^2=0.9988	3272	356.542	350.14	9.05361
14	241.512	0.328149		14	y=1912.1x+2195.6; R^2=0.9998	1912	229.439		y=2202.3x+2450.3; R^2=0.9987	2202	256.542	242.991	19.1646
15	289.698	1.18134		15	y=2384.2x+3888.4; R^2=0.9992	2384	273.551		y=2623.3x+469.46; R^2=0.9992	2623	295.888	284.72	15.7943
16	270.176	0		16	y=2251.4+1489.5; R^2=0.9977	2251	261.121		y=2515x+2057.6; R^2=0.9991	2515	285.794	273.458	17.4464
17	216.066	0.0437532		17	y=1993.9+366.91; R^2=0.9996	1993	237.009		y=2183.6x+1607.2; R^2=0.9989	2183	254.766	245.888	12.5561
18	306.544	0.634422		18	y=2661.9x-1194; R^2=0.9920	2661	299.439		y=2673.5+1796; R^2=0.9940	2673	300.561	300	0.793017
19	289.714	0.634422		19	y=2288.9x+2788.2; R^2=0.9994	2288	264.579		y=2342.8x+2647.9; R^2=0.9916	2342	269.626	267.103	3.56858
20	233.314	0.590668		20	y=2275.9x+7805.6; R^2=0.9977	2275	263.364		y=2132.3x+551.68; R^2=0.9966	2132	250	256.682	9.45012
21	223.367	0		21	y=2074.1x+3918; R^2=0.9972	2074	244.579		y=1997.3x-48.081; R^2=0.9996	1997	237.383	240.981	5.08853
22	362.357	0.109383		22	y=3581.3x+947.17; R^2=0.9991	3581	385.421		y=3249x+7446.9; R^2=0.9969	3249	354.393	369.907	21.9401
23	300.805	0.262519		23	y=2559.4x+162.75; R^2=0.9979	2559	289.907		y=2743.9x+990.36; R^2=0.9992	2743	307.103	298.505	12.1596
24	236.516	0.437532		24	y=2107.9x+3412.9; R^2=0.999	2107	247.664		y=2131.8x+3143; R^2=0.9971	2131	249.907	248.785	1.58603
25	221.294	0.525039		25	y=2114.7x-1479.8; R^2=0.9951	2114	248.318		y=1997.3x-1686.4; R^2=0.9976	1997	237.383	242.85	7.73192
26	342.34	0.765681		26	y=3390.7x-156.89; R^2=0.9956	3390	367.57		y=3239.9x-2736.7; R^2=0.9974	3239	353.458	360.514	9.9788
27	215.694	0.262519		27	y=1794.1x+340.19; R^2=0.996	1794	218.411		y=1756.8x+1888.5; R^2=0.9991	1756	214.86	216.636	2.51122
28	583.642	0.743805		28	y=5385.2x+1030.7; R^2=0.9985	5385	554.019		y=5357.9x-5558.2; R^2=0.9956	5357	551.402	552.71	1.85037
29	252.217	0.196889		29	y=2308.8x-569.62; R^2=0.9978	2308	266.449		y=2162.1x-1834.7; R^2=0.9989	2162	252.804	259.626	9.64837
30	273.982	0.612545		30	y=2349.5x+509.89; R^2=0.9986	2349	270.28		y=2541.6x+1897; R^2=0.9996	2541	288.224	279.252	12.6883
31	325.673	1.19009		31	y=2888.6x+4231.3; R^2=0.999	2888	320.654		y=3019.9x+1889.9; R^2=0.9983	3019	332.897	326.776	8.6571
32	338.72	0.0656298		32	y=3012.6x-1685.5; R^2=0.9981	3012	332.243		y=3034.5+665.92; R^2=0.9995	3034	334.299	333.271	1.45386

## Sheet: Figure 5B
	Beckman Kit (442785)					CaT-Smelor									CaT-Smelor calibration curve
	Serum	UA Concentration (μM)	S.D.		Serum	Repeat 1			Repeat 2			Mean	SD		UA standard (μM)	fluorescence intensity (FI)		Mean	SD
						Function, f(FI, t)	Slope, dFI/dt	UA Concentration (μM)	Function, f(FI, t)	Slope, dFI/dt	UA Concentration (μM)	UA Concentration (μM)				Repeat 1	Repeat 2
	1	335	N/A		1	y=3146x+3370.7; R^2=0.9991	3146	344.766	y=2997.4x+3947; R^2=0.9973	2997	330.841	337.804	9.84663		100	573.88	369.09	471.485	144.808
	2	517	N/A		2	y=5648.2x+4032; R^2=0.9978	5648	578.598	y=5492x+8010.7;R^2=0.9981	5492	564.019	571.308	10.3092		200	1569.6	1712.5	1641.05	101.046
	3	276	N/A		3	y=2686.2x+612.57; R^2=0.9996	2686	301.776	y=2939.4x+672.3; R^2=0.9983	2939	325.421	313.598	16.7194		400	3359.3	3635.4	3497.35	195.232
	4	316	N/A		4	y=2997.4x+3947; R^2=0.9973	2997	330.841	y=2658.9x+4483; R^2=0.9976	2658	299.159	315	22.4027		600	6171	6635.6	6403.3	328.522
	5	245	N/A		5	y=2538.3x-6073.31; R^2=0.9921	2538	287.944	y=2086x+615.78; R^2=0.9989	2086	245.701	266.822	29.8703		800	7627.5	7829.2	7728.35	142.623
	6	331	N/A		6	y=3337x+6256.6; R^2=0.9944	3337	362.617	y=3295.5x+6446.9; R^2=0.9953	3295	358.692	360.654	2.77556		y=10.7x-543 (R^2=0.9889)
	7	257	N/A		7	y=2302.1x+3163.1; R^2=0.999	2302	265.888	y=2325.6x+1031.5; R^2=0.9988	2325	268.037	266.963	1.51995
	8	265	N/A		8	y=2518.6x-4691.4; R^2=0.9997	2518	286.075	y=2252.1x+53.713; R^2=0.9997	2325	268.037	277.056	12.7544
	9	290	N/A		9	y=2495.7x+553.8; R^2=0.9992	2495	283.925	y=2508.7x+2404.7; R^2=0.9991	2508	285.14	284.533	0.859102
	10	262	N/A		10	y=2361.2x+1016.1; R^2=0.9996	2361	271.402	y=2687.3x+421.59; R^2=0.9997	2687	301.869	286.636	21.5436
	11	214	N/A		11	y=1885.9x-1398.1; R^2=0.9989	1885	226.916	y=1797.4-452.75; R^2=0.9995	1797	218.692	222.804	5.81546
	12	329	N/A		12	y=2746.6x-1471.8; R^2=0.9986	2746	307.383	y=2789.6x-497.13; R^2=0.9989	2789	311.402	309.393	2.84164
	13	338	N/A		13	y=3135.6x+3433.1; R^2=0.9996	3135	343.738	y=3272.4x+5865.7; R^2=0.9988	3272	356.542	350.14	9.05361
	14	238	N/A		14	y=1912.1x+2195.6; R^2=0.9998	1912	229.439	y=2202.3x+2450.3; R^2=0.9987	2202	256.542	242.991	19.1646
	15	338	N/A		15	y=2384.2x+3888.4; R^2=0.9992	2384	273.551	y=2623.3x+469.46; R^2=0.9992	2623	295.888	284.72	15.7943
	16	258	N/A		16	y=2251.4+1489.5; R^2=0.9977	2251	261.121	y=2515x+2057.6; R^2=0.9991	2515	285.794	273.458	17.4464
	17	216	N/A		17	y=1993.9+366.91; R^2=0.9996	1993	237.009	y=2183.6x+1607.2; R^2=0.9989	2183	254.766	245.888	12.5561
	18	296	N/A		18	y=2661.9x-1194; R^2=0.9920	2661	299.439	y=2673.5+1796; R^2=0.9940	2673	300.561	300	0.793017
	19	275	N/A		19	y=2288.9x+2788.2; R^2=0.9994	2288	264.579	y=2342.8x+2647.9; R^2=0.9916	2342	269.626	267.103	3.56858
	20	232	N/A		20	y=2275.9x+7805.6; R^2=0.9977	2275	263.364	y=2132.3x+551.68; R^2=0.9966	2132	250	256.682	9.45012
	21	211	N/A		21	y=2074.1x+3918; R^2=0.9972	2074	244.579	y=1997.3x-48.081; R^2=0.9996	1997	237.383	240.981	5.08853
	22	342	N/A		22	y=3581.3x+947.17; R^2=0.9991	3581	385.421	y=3249x+7446.9; R^2=0.9969	3249	354.393	369.907	21.9401
	23	285	N/A		23	y=2559.4x+162.75; R^2=0.9979	2559	289.907	y=2743.9x+990.36; R^2=0.9992	2743	307.103	298.505	12.1596
	24	228	N/A		24	y=2107.9x+3412.9; R^2=0.999	2107	247.664	y=2131.8x+3143; R^2=0.9971	2131	249.907	248.785	1.58603
	25	220	N/A		25	y=2114.7x-1479.8; R^2=0.9951	2114	248.318	y=1997.3x-1686.4; R^2=0.9976	1997	237.383	242.85	7.73192
	26	238	N/A		26	y=3390.7x-156.89; R^2=0.9956	3390	367.57	y=3239.9x-2736.7; R^2=0.9974	3239	353.458	360.514	9.9788
	27	211	N/A		27	y=1794.1x+340.19; R^2=0.996	1794	218.411	y=1756.8x+1888.5; R^2=0.9991	1756	214.86	216.636	2.51122
	28	530	N/A		28	y=5385.2x+1030.7; R^2=0.9985	5385	554.019	y=5357.9x-5558.2; R^2=0.9956	5357	551.402	552.71	1.85037
	29	243	N/A		29	y=2308.8x-569.62; R^2=0.9978	2308	266.449	y=2162.1x-1834.7; R^2=0.9989	2162	252.804	259.626	9.64837
	30	266	N/A		30	y=2349.5x+509.89; R^2=0.9986	2349	270.28	y=2541.6x+1897; R^2=0.9996	2541	288.224	279.252	12.6883
	31	316	N/A		31	y=2888.6x+4231.3; R^2=0.999	2888	320.654	y=3019.9x+1889.9; R^2=0.9983	3019	332.897	326.776	8.6571
	32	332	N/A		32	y=3012.6x-1685.5; R^2=0.9981	3012	332.243	y=3034.5+665.92; R^2=0.9995	3034	334.299	333.271	1.45386
